# Supplementary material for: The Causal Mechanism Between the Dipeptidyl Peptidase-4, Heart Failure, and Other Cardiovascular Diseases: A Mendelian Randomization and Mediation Study
Source: Int J Endocrinol. 2025 Aug 26;2025:2357272. doi: 10.1155/ije/2357272 (PMC12404834; doi:10.1155/ije/2357272)
Supplement: Supporting Information 2 — Supporting 2. [file 2357272.f2.xlsx]

## Sheet: Content
The causal mechanism between the dipeptidyl peptidase-4, heart failure, and other cardiovascular diseases: A Mendelian randomization and mediation study
Che-Kai Chen, PhD; Chang-Fu Kuo, MD, PhD; Yu-Jing Chang, MSc; Weiya Zhang, PhD; Michael Doherty, MD; Ming-Ling Chang, MD, PhD; Tsung-Hsing Chen, MD, PhD
SUPPLEMENT 2 Content
Table S1. Selected SNPs for univariate MR: DPP4 gene expression at the mRNA level on HF
Table S2. Selected SNPs for univariate MR: DPP4 gene expression at the mRNA level on AF
Table S3. Selected SNPs for univariate MR: DPP4 gene expression at the mRNA levelon MI
Table S4. Selected SNPs for univariate MR: DPP4 gene expression at the mRNA level on stroke
Table S5. Details of SNPs for mode 1 and related genes and phenotypes for MR:DPP4 gene expression at the mRNA level on MI
Table S6. Details of SNPs for mode 2 and related genes and phenotypes for MR: DPP4 gene expression at the mRNA level on MI
Table S7. Details of SNPs for mode 3 and related genes and phenotypes for MR:DPP4 gene expression at the mRNA level on MI
Table S8. Details of SNPs for mode 1 and related genes and phenotypes for MR: DPP4 gene expression at the mRNA level on stroke
Table S9. Details of SNPs for mode 2 and related genes and phenotypes for MR: DPP4 gene expression at the mRNA level on stroke
Table S10. Selected SNPs for multivariate MR:DPP4 gene expression at the mRNA level, SLC4A10, BMI, and TC on MI
Table S11. Selected SNPs for multivariate MR: DPP4 gene expression at the mRNA level, HTN, and TG on stroke
Table S12. PPI in the valid instrument set for SNP for the effect of DPP4 gene expression at the mRNA level on HF
Table S13. PPI in the valid instrument set for SNP for the effect of DPP4 gene expression at the mRNA level on AF
Table S14. PPI in the valid instrument set for SNP for the effect of DPP4 gene expression at the mRNA level on MI
Table S15. PPI in the valid instrument set for SNP for the effect of DPP4 gene expression at the mRNA level on stroke
Table S16. The one component BESIDE-MR with penalization for DPP4 gene expression at the mRNA level on HF
Table S17. The one component BESIDE-MR with penalization for DPP4 gene expression at the mRNA level on AF
Table S18. The one component BESIDE-MR with penalization for DPP4 gene expression at the mRNA level on MI
Table S19. The one component BESIDE-MR with penalization for DPP4 gene expression at the mRNA level on stroke
Table S20. The results of classical IVW for DPP4 gene expression at the mRNA level on CVD
Table S21. The results of debiased IVW for DPP4 gene expression at the mRNA level on CVD
Table S22. Selected SNPs for the mediation analysis: DPP4 gene expression at the mRNA level, type 2 diabetes, and HF
Table S23. Selected SNPs for the mediation analysis: DPP4 gene expression at the mRNA level, type 2 diabetes, and AF
Table S24. Selected SNPs for the mediation analysis: DPP4 gene expression at the mRNA level, type 2 diabetes, and MI
Table S25. Selected SNPs for the mediation analysis: DPP4 gene expression at the mRNA level, type 2 diabetes, and stroke
Table S26. Selected SNPs for univariate MR: DPP4 gene expression at the mRNA level on HbA1c

## Sheet: Table S1
Table S1. Selected SNPs for univariate MR: DPP4 gene expression at the mRNA level on HF
SNP	Chromsome	Gene	A1_observe_effect	A2_reference	GWAS_beta	GWAS_se.beta	GWAS_P.beta
rs34372695	chr1	RAB25	T	C	0.103726	0.026101	7.0735e-05
rs11677953	chr2	GPBAR1	A	G	0.0325447	0.00814289	6.4259e-05
rs12619850	chr2	SLC4A10	G	A	0.299178	0.0309081	3.6887e-22
rs35505926	chr2	EIF3EP2	T	C	-0.0953112	0.0079477	3.8946e-33
rs9828629	chr3	FOXP1	T	C	-0.0418317	0.00817473	3.0978e-07
rs56356600	chr5	EBF1	T	C	0.0654938	0.0157131	3.0728e-05
rs635634	chr9	ABO	T	C	0.0438972	0.0099703	1.0696e-05
rs3809272	chr12	FAM109A	A	G	-0.0460226	0.00879267	1.6552e-07
rs78663649	chr19	EPS15L1	T	C	0.0632457	0.0126847	6.1642e-07

## Sheet: Table S2
Table S2. Selected SNPs for univariate MR: DPP4 gene expression at the mRNA level on AF
SNP	Chromsome	Gene	A1_observe_effect	A2_reference	GWAS_beta	GWAS_se.beta	GWAS_P.beta
rs34372695	chr1	RAB25	T	C	0.103726	0.026101	7.0735e-05
rs11677953	chr2	GPBAR1	A	G	0.0325447	0.00814289	6.4259e-05
rs12619850	chr2	SLC4A10	G	A	0.299178	0.0309081	3.6887e-22
rs35505926	chr2	EIF3EP2	T	C	-0.0953112	0.0079477	3.8946e-33
rs9828629	chr3	FOXP1	T	C	-0.0418317	0.00817473	3.0978e-07
rs56356600	chr5	EBF1	T	C	0.0654938	0.0157131	3.0728e-05
rs635634	chr9	ABO	T	C	0.0438972	0.0099703	1.0696e-05
rs3809272	chr12	FAM109A	A	G	-0.0460226	0.00879267	1.6552e-07
rs78663649	chr19	EPS15L1	T	C	0.0632457	0.0126847	6.1642e-07

## Sheet: Table S3
Table S3. Selected SNPs for univariate MR: DPP4 gene expression at the mRNA level on MI
SNP	Chromsome	Gene	A1_observe_effect	A2_reference	GWAS_beta	GWAS_se.beta	GWAS_P.beta
rs34372695	chr1	RAB25	T	C	0.103726	0.026101	7.0735e-05
rs12619850	chr2	SLC4A10	G	A	0.299178	0.0309081	3.6887e-22
rs11677953	chr2	GPBAR1	A	G	0.0325447	0.00814289	6.4259e-05
rs35505926	chr2	EIF3EP2	T	C	-0.0953112	0.0079477	3.8946e-33
rs9828629	chr3	FOXP1	T	C	-0.0418317	0.00817473	3.0978e-07
rs56356600	chr5	EBF1	T	C	0.0654938	0.0157131	3.0728e-05
rs635634	chr9	ABO	T	C	0.0438972	0.0099703	1.0696e-05
rs3809272	chr12	FAM109A	A	G	-0.0460226	0.00879267	1.6552e-07
rs78663649	chr19	EPS15L1	T	C	0.0632457	0.0126847	6.1642e-07

## Sheet: Table S4
Table S4. Selected SNPs for univariate MR: DPP4 gene expression at the mRNA level on stroke
SNP	Chromsome	PhenoScanner_Gene	A1_observe_effect	A2_reference	GWAS_beta	GWAS_se.beta	GWAS_P.beta
rs34372695	chr1	RAB25	T	C	0.103726	0.026101	7.0735e-05
rs11677953	chr2	GPBAR1	A	G	0.0325447	0.00814289	6.4259e-05
rs12619850	chr2	SLC4A10	G	A	0.299178	0.0309081	3.6887e-22
rs35505926	chr2	EIF3EP2	T	C	-0.0953112	0.0079477	3.8946e-33
rs56356600	chr5	EBF1	T	C	0.0654938	0.0157131	3.0728e-05
rs635634	chr9	ABO	T	C	0.0438972	0.0099703	1.0696e-05
rs3809272	chr12	FAM109A	A	G	-0.0460226	0.00879267	1.6552e-07
rs78663649	chr19	EPS15L1	T	C	0.0632457	0.0126847	6.1642e-07

## Sheet: Table S5
Table S5. Details of SNPs for mode 1 and related genes and phenotypes for MR: DPP4 gene expression at the mRNA level on MI
SNP	Chromsome	PhenoScanner_Gene (marker Genes)	PhenoScanner_A1.effect	PhenoScanner_A2.noneffect	A1_observe_effect	A2_reference	GWAS_beta	GWAS_se.beta	GWAS_P.beta	PhenoScanner_Trait	Disgenet2r_Disease
rs112827450	ch2	EIF3EP2	A	G	G	A	-0.124219	0.0228538	5.4612e-08	Cause of death: other specified degenerative diseases of nervous system	no results for the query
rs1861978	ch2	DPP4	G	T	G	T	-0.0676494	0.00872795	9.1172e-15		no results for the query
rs35505926	ch2	EIF3EP2	C	T	T	C	-0.0953112	0.0079477	3.8946e-33		no results for the query
rs76077165	ch2	DPP4	A	C	A	C	0.0669125	0.0135802	8.3416e-07	Time spent watching television, Years of educational attainment	no results for the query

## Sheet: Table S6
Table S6. Details of SNPs for mode 2 and related genes and phenotypes for MR: DPP4 gene expression at the mRNA level on MI
SNP	Chromsome	PhenoScanner_Gene (marker Genes)	A1_observe_effect	A2_reference	GWAS_beta	GWAS_se.beta	GWAS_P.beta	PhenoScanner_Trait	Disgenet2r_Disease
rs12619850	chr2	SLC4A10	G	A	0.299178	0.0309081	3.6887e-22	Arm fat-free mass right, Arm predicted mass right, Basal metabolic rate, Leg fat-free mass left, Leg predicted mass left, Waist circumference, Weight, Whole body fat-free mass, Whole body water mass	no results for the query
rs75166367	chr2	AC008063.3	A	G	0.123956	0.0162977	2.8359e-14	Myeloid white cell count, Sum neutrophil eosinophil counts	no results for the query

## Sheet: Table S7
Table S7. Details of SNPs for mode 3 and related genes and phenotypes for MR: DPP4 gene expression at the mRNA level on MI
SNP	Chromsome	PhenoScanner_Gene (marker Genes)	A1_observe_effect	A2_reference	GWAS_beta	GWAS_se.beta	GWAS_P.beta	PhenoScanner_Trait	Disgenet2r_Disease
rs1919128	chr2	C2orf16	G	A	0.031982	0.00904774	0.00040839	Granulocyte count, Granulocyte percentage of myeloid white cells, Hematocrit, High light scatter percentage of red cells, High light scatter reticulocyte count, Lymphocyte count, Monocyte percentage of white cells, Myeloid white cell count, Neutrophil count, Platelet count, Plateletcrit, Red cell distribution width, Reticulocyte count, Reticulocyte fraction of red cells, Sum basophil neutrophil c…	Triglycerides measurement, Metabolic Syndrome X, Protein C antigen measurement, Protein C measurement, Fasting blood glucose measurement, Gout, Serum albumin measurement, Arthritis, Gouty
rs635634	chr9	ABO	T	C	0.0438972	0.0099703	1.0696e-05	Basophil count, Eosinophil count, Granulocyte count, Hematocrit, Hemoglobin concentration, Lymphocyte percentage of white cells, Monocyte count, Myeloid white cell count, Neutrophil count, Platelet distribution width, Red blood cell count, Red cell distribution width, Reticulocyte count, Sum basophil neutrophil counts, Sum eosinophil basophil counts, Sum neutrophil eosinophil counts, White blood …	Serum total cholesterol measurement, Low density lipoprotein cholesterol measurement, Cerebrovascular accident, Neutrophil count (procedure), Eosinophil count procedure, Cardioembolic stroke, Stem Cell Factor Measurement, RDW - Red blood cell distribution width result, Ischemic stroke, Red cell distribution width determination, White Blood Cell Count procedure, Venous Thromboembolism, Blood urea …
rs3809272	chr12	FAM109A	A	G	-0.0460226	0.00879267	1.6552e-07	Basophil count, Eosinophil count, Eosinophil percentage of granulocytes, Eosinophil percentage of white cells, Granulocyte count, Hematocrit, Hemoglobin concentration, High light scatter percentage of red cells, High light scatter reticulocyte count, Lymphocyte count, Lymphocyte percentage of white cells, Mean platelet volume, Monocyte count, Myeloid white cell count, Neutrophil percentage of gra…	Platelet Count measurement

## Sheet: Table S8
Table S8. Details of SNPs for mode 1 and related genes and phenotypes for MR: DPP4 gene expression at the mRNA level on stroke
SNP	Chromsome	PhenoScanner_Gene (marker Genes)	A1_observe_effect	A2_reference	GWAS_beta	GWAS_se.beta	GWAS_P.beta	PhenoScanner_Trait	Disgenet2r_Disease
rs7522462	chr1	C1orf106	A	G	-0.0338456	0.00909193	0.00019718	Lymphocyte count, Lymphocyte percentage of white cells, Neutrophil percentage of white cells, Crohns disease combined control dataset, Irritible bowel syndrome, Multiple sclerosis, Crohns disease, Inflammatory bowel disease, Ulcerative colitis, Rheumatoid arthritis	Multiple Sclerosis
rs115450134	chr2	DPP4	T	C	-0.104588	0.0354007	0.00313075		no results for the query
rs13401811	chr2	ACOXL	A	G	-0.0315992	0.0100673	0.00169641	Mean corpuscular hemoglobin, Mean corpuscular volume, Red blood cell count, Chronic lymphocytic leukemia	Chronic Lymphocytic Leukemia, Small Lymphocytic Lymphoma
rs2909445	chr2	DPP4	A	G	-0.0820912	0.00990101	1.1192e-16		no results for the query
rs35505926	chr2	EIF3EP2	T	C	-0.0953112	0.0079477	3.8946e-33		no results for the query
rs62188763	chr2	SLC4A10	A	G	0.0740839	0.0150068	7.9496e-07		no results for the query
rs75166367	chr2	AC008063.3	A	G	0.123956	0.0162977	2.8359e-14	Myeloid white cell count, Sum neutrophil eosinophil counts	no results for the query
rs76086380	chr2	SLC4A10	A	G	0.0896384	0.0218252	4.0083e-05		no results for the query
rs77840913	chr2	GCG	C	T	-0.104537	0.0265087	8.0267e-05	Cause of death: diverticular disease of intestine, part unspecified, with perforation and abscess	no results for the query
rs79320005	chr2	SLC4A10	A	G	-0.0858929	0.0314097	0.00624182		no results for the query
rs11924390	chr3	KNG1	C	T	0.0222312	0.00838691	0.00803489	log Adiponectin, log eGFR creatinine in non diabetics, log eGFR creatinine, Activated partial thromboplastin time, Adiponectin levels, Adiponectin levels women, Adiponectin	Adiponectin Measurement
rs140058837	chr3	UQCRC2P1	G	A	0.0803307	0.0249971	0.00131173	Granulocyte percentage of myeloid white cells, Monocyte count, Monocyte percentage of white cells	Monocyte count procedure, Monocyte count result
rs6583203	chr3	-	C	T	0.0249051	0.00846823	0.00327155	Allergic rhinitis	Allergic rhinitis (disorder)
rs10214237	chr5	IL7R	C	T	-0.0341114	0.00898543	0.00014681	Eosinophil count, Eosinophil percentage of granulocytes, Eosinophil percentage of white cells, Lymphocyte count, Neutrophil percentage of granulocytes, Sum eosinophil basophil counts, Allergic disease, Atopic dermatitis, Asthma, Doctor diagnosed hayfever or allergic rhinitis, Hayfever, allergic rhinitis or eczema, No blood clot, bronchitis, emphysema, asthma, rhinitis, eczema or allergy diagnosed…	Dermatitis, Atopic
rs56356600	chr5	EBF1	T	C	0.0654938	0.0157131	3.0728e-05	Lymphocyte count, Lymphocyte percentage of white cells, Monocyte percentage of white cells	no results for the query
rs2229094	chr6	LTA	C	T	-0.0298363	0.00888593	0.00078565	Basophil count, Eosinophil count, Eosinophil percentage of granulocytes, Eosinophil percentage of white cells, Granulocyte count, Lymphocyte count, Lymphocyte percentage of white cells, Mean platelet volume, Monocyte count, Monocyte percentage of white cells, Myeloid white cell count, Neutrophil count, Neutrophil percentage of granulocytes, Neutrophil percentage of white cells, Platelet distribut…	Lymphocyte Count measurement, White Blood Cell Count procedure, Diabetes Mellitus, Non-Insulin-Dependent, Adenocarcinoma, Cardiovascular Diseases, Hematologic Neoplasms, Malignant Neoplasms, Primary malignant neoplasm, Ankylosing spondylitis, Coronary Artery Disease, Depressive Symptoms, Proliferative vitreoretinopathy, Kinesiophobia, Tuberculosis, Pulmonary, Retinal Detachment, Squamous cell car…
rs11465296	chr7	CCL24	T	C	0.0657599	0.0189232	0.00051085	Basophil count, Basophil percentage of granulocytes, Basophil percentage of white cells, Eosinophil count, Eosinophil percentage of granulocytes, Eosinophil percentage of white cells, Neutrophil percentage of granulocytes, Sum eosinophil basophil counts, Eosinophil counts	Blood basophil count (lab test), Eosinophil count procedure
rs2240466	chr7	BAZ1B	A	G	-0.0353205	0.0126163	0.00511343	Granulocyte percentage of myeloid white cells, High light scatter percentage of red cells, High light scatter reticulocyte count, Monocyte percentage of white cells, Platelet count, Reticulocyte count, Reticulocyte fraction of red cells, Waist hip ratio adjusted for physical activity in females, High density lipoprotein, Triglycerides, HDL cholesterol, Habitual caffeine consumption, Serum urate, …	Triglycerides measurement, Gout, Serum albumin measurement, Arthritis, Gouty
rs10408945	chr19	EPS15L1	T	G	0.0518218	0.0113336	4.8217e-06	Lymphocyte count, Lymphocyte percentage of white cells, Neutrophil percentage of white cells, Sum eosinophil basophil counts, White blood cell count, Lymphocyte counts	Lymphocyte Count measurement

## Sheet: Table S9
Table S9. Details of SNPs for mode 2 and related genes and phenotypes for MR: DPP4 gene expression at the mRNA level on stroke
SNP	Chromsome	PhenoScanner_Gene (marker Genes)	A1_observe_effect	A2_reference	GWAS_beta	GWAS_se.beta	GWAS_P.beta	PhenoScanner_Trait	Disgenet2r_Disease
rs12044149	chr1	C1orf141	T	G	-0.0294503	0.0091138	0.00123099	Crohns disease, Psoriatic arthritis	Arthritis, Psoriatic, Psoriasis
rs34372695	chr1	RAB25	T	C	0.103726	0.026101	7.0735e-05	Parkinsons disease, Parkinson disease	Parkinson Disease
rs11677953	chr2	GPBAR1	A	G	0.0325447	0.00814289	6.4259e-05	Granulocyte count, High light scatter percentage of red cells, High light scatter reticulocyte count, Immature fraction of reticulocytes, Monocyte count, Myeloid white cell count, Neutrophil count, Platelet count, Plateletcrit, Red cell distribution width, Reticulocyte count, Reticulocyte fraction of red cells, Sum basophil neutrophil counts, Sum neutrophil eosinophil counts, White blood cell cou…	Inflammatory Bowel Diseases
rs1919128	chr2	C2orf16	G	A	0.031982	0.00904774	0.00040839	Granulocyte count, Granulocyte percentage of myeloid white cells, Hematocrit, High light scatter percentage of red cells, High light scatter reticulocyte count, Lymphocyte count, Monocyte percentage of white cells, Myeloid white cell count, Neutrophil count, Platelet count, Plateletcrit, Red cell distribution width, Reticulocyte count, Reticulocyte fraction of red cells, Sum basophil neutrophil c…	Triglycerides measurement, Metabolic Syndrome X, Protein C antigen measurement, Protein C measurement, Fasting blood glucose measurement, Gout, Serum albumin measurement, Arthritis, Gouty
rs3809272	chr12	FAM109A	A	G	-0.0460226	0.00879267	1.6552e-07	Basophil count, Eosinophil count, Eosinophil percentage of granulocytes, Eosinophil percentage of white cells, Granulocyte count, Hematocrit, Hemoglobin concentration, High light scatter percentage of red cells, High light scatter reticulocyte count, Lymphocyte count, Lymphocyte percentage of white cells, Mean platelet volume, Monocyte count, Myeloid white cell count, Neutrophil percentage of gra…	Platelet Count measurement

[truncated: 17 more sheets: Table S10, Table S11, Table S12, Table S13, Table S14, Table S15, Table S16, Table S17, Table S18, Table S19, Table S20, Table S21, Table S22, Table S23, Table S24, Table S25, Table S26]
